# Supplementary material for: Grafting Tomato Scions on Root Knot Nematode (RKN)-Resistant Brinjal Rootstocks Complemented with Biocontrol Agents as an Integrated Nematode Management (INM) Strategy for the Development of RKN-Resistant Tomato
Source: Pathogens. 2025 Dec 8;14(12):1257. doi: 10.3390/pathogens14121257 (PMC12736213; doi:10.3390/pathogens14121257)
Supplement: Supplementary file 1 [file pathogens-14-01257-s001.zip]

Archive with 1 entries (1 files):
- pathogens-3986412-supplementary.pdf
